# Supplementary material for: Hereditary Tyrosinemia Type 1 Mice under Continuous Nitisinone Treatment Display Remnants of an Uncorrected Liver Disease Phenotype
Source: Genes (Basel). 2023 Mar 11;14(3):693. doi: 10.3390/genes14030693 (PMC10047938; doi:10.3390/genes14030693)
Supplement: Supplementary file 1 [file genes-14-00693-s001.zip]

Archive with 1 entries (1 files):
- genes-2253651-supplementary.pdf
